# Supplementary material for: Exploring the Process of Professional Role Redefinition Towards Recovery-Oriented Care Through Joint Crisis Plans in Japan: A Qualitative Study Using the Modified Grounded Theory Approach
Source: Healthcare (Basel). 2026 Apr 11;14(8):1003. doi: 10.3390/healthcare14081003 (PMC13116560; doi:10.3390/healthcare14081003)
Supplement: Supplementary file 1 [file healthcare-14-01003-s001.zip]

Archive with 1 entries (1 files):
- supplementary File S1.xlsx
