# Supplementary material for: Exploring the Process of Professional Role Redefinition Towards Recovery-Oriented Care Through Joint Crisis Plans in Japan: A Qualitative Study Using the Modified Grounded Theory Approach
Source: Healthcare (Basel). 2026 Apr 11;14(8):1003. doi: 10.3390/healthcare14081003 (PMC13116560; doi:10.3390/healthcare14081003)
Supplement: Supplementary file 1 [file healthcare-14-01003-s001.zip › supplementary File S1.xlsx]

## Sheet: tab2
	Table S2: Extraction of Categories and Subcategories of Professionals' Experiences through JCP Collaboration by Facility Type
	Support Phase	Category	Subcategory
	Initial Stage and Motivation	Navigating structural risk-management pressure	Confronting intervention attempts and refusals
			Recognizing crises arising from the living environment
			Difficulty of supporting those in isolation
			Heavy responsibility for protecting the lives of patients in crisis
		Resolving dilemmas in fostering patient autonomy	Difficulty in self-recognition of crisis status
			Lack of decision-making and autonomy
	Role Redefinition and Practice through Collaboration	Co-constructing a shared language through JCP	Supporting the confrontation of the crisis
			Building collaborative relationships for crisis management
			Having a shared language
		Recalibrating professional roles for engagement	Adjusting ease of engagement and workload
			Promoting an image of community living
		Reconstructing patient narratives for clinical insight	Rebuilding the way of dealing with the illness
			Creating a new supportive relationship
			Reconstructing a life true to the individual
		Building symbolic safety nets against isolation	Promoting social participation and alleviating isolation
			Networking of support
	Integration of Perspectives and Implementation of Recovery-Oriented Practice	Witnessing the restoration of patient agency	Facilitating the recovery of self-esteem
			Facilitating the elicitation of self-efficacy
		Facilitating patient ownership of the JCP process	Facilitating independence and autonomy
			Support for taking ownership of JCP
		Redefining identity: From Manager to Companion	Alleviation of professional dilemmas
			Renewing perspectives on service users
			Transformation of care

## Sheet: tab1
	Table S1: Overview of Research Participants and Survey
	Research Participant	A	B	C	D	E	F	G	H	I	J	K	L	M
	Profession	Nurse	Nurse	Nurse	Nurse	Nurse	Nurse	Nurse	Psychiatric Social Worker	Psychiatric Social Worker	Psychiatric Social Worker	Psychiatric Social Worker	Psychiatric Social Worker	Psychiatric Social Worker
	age/gender	30+	30+	20+	40+	30+	40+	50+	30+	30+	30+	40+	50+	50+
	Affiliated Facility	R	R	R	S	S	T	U	U	V	W	X	Y	Z
	Facility Category	Psychiatric Ward	Psychiatric Ward	Psychiatric Ward	Psychiatric Ward	Psychiatric Ward	Psychiatric Ward	Psychiatric Home-visit Nursing Station	Psychiatric Home-visit Nursing Station	Group Home	Rehabilitation Facility for Indep. Living	Community Activity Support Center	Community Activity Support Center	Employment Support Facility
	Type of Crisis Plan	CP-J	CP-J	CP-J	CP-J	CP-J	CP-J	ACT	ACT	CP-J	CP-J	CP-J	CP-J	CP-J
	Facility Type	Inpatient Treatment Facility	Inpatient Treatment Facility	Inpatient Treatment Facility	Inpatient Treatment Facility	Inpatient Treatment Facility	Inpatient Treatment Facility	24-hour Facility	24-hour Facility	24-hour Facility	24-hour Facility	Outpatient Facility	Outpatient Facility	Outpatient Facility
	Interview Duration (min)	40	40	40	30	30	60	50	40	30	40	40	40	70
